# Supplementary material for: Anti-SARS-CoV-2 Activity and Cytotoxicity of Amaryllidaceae Alkaloids from Hymenocallis littoralis
Source: Molecules. 2023 Apr 4;28(7):3222. doi: 10.3390/molecules28073222 (PMC10096449; doi:10.3390/molecules28073222)
Supplement: Supplementary file 1 [file molecules-28-03222-s001.zip]

Archive with 1 entries (1 files):
- molecules-2293393-supplementary.pdf
